# Supplementary material for: Immune Checkpoint Inhibitor Therapy and Associations with Clonal Hematopoiesis
Source: Int J Mol Sci. 2024 Oct 15;25(20):11049. doi: 10.3390/ijms252011049 (PMC11508050; doi:10.3390/ijms252011049)
Supplement: Supplementary file 1 [file ijms-25-11049-s001.zip]

Archive with 1 entries (1 files):
- ijms-3220574-supplementary.pdf
